# Supplementary material for: Age-Related Glucose Intolerance Is Associated with Impaired Insulin Secretion in Community-Dwelling Japanese Adults: The Kumamoto Koshi Study
Source: Biomedicines. 2025 Feb 6;13(2):380. doi: 10.3390/biomedicines13020380 (PMC11852980; doi:10.3390/biomedicines13020380)
Supplement: Supplementary file 1 [file biomedicines-13-00380-s001.zip]

Archive with 1 entries (1 files):
- biomedicines-3445774-supplementary.pdf
